# Supplementary material for: Prevalence of Missing Values and Protest Zeros in Contingent Valuation in Dental Medicine
Source: Int J Environ Res Public Health. 2021 Jul 6;18(14):7219. doi: 10.3390/ijerph18147219 (PMC8307611; doi:10.3390/ijerph18147219)
Supplement: Supplementary file 1 [file ijerph-18-07219-s001.zip]

Archive with 1 entries (1 files):
- ijerph-1239827-supplementary.pdf
